# Supplementary material for: Development and Validation of the Chinese Frailty Screening Scale: A Study among Community-Dwelling Older Adults in Shanghai
Source: Int J Environ Res Public Health. 2022 Sep 19;19(18):11811. doi: 10.3390/ijerph191811811 (PMC9517433; doi:10.3390/ijerph191811811)
Supplement: Supplementary file 1 [file ijerph-19-11811-s001.zip]

Archive with 1 entries (1 files):
- ijerph-1857008-supplementary.pdf
